# Supplementary material for: Characterization of group A streptococci causing invasive diseases in Sri Lanka
Source: Access Microbiol. 2024 Jun 6;6(6):000697.v4. doi: 10.1099/acmi.0.000697.v4 (PMC11261727; doi:10.1099/acmi.0.000697.v4)
Supplement: Supplementary Material 1. [file acmi-6-00697-s001.xlsx]

## Sheet: Refined database
Isolate no for the study	Lab no from antibiotic lab	Hospital	province	year of received to the lab	Zone diameter penicillin(mm)	Sensitivity penicillin	Zone diameter for tetracycline(mm)	Sensitivity to Tet	Sensitivity to Tet two cat	Zone diameter for clinda (mm)	Sensitivity to clinda	Sensitivity to clinda two cat	Zone diameter for Ery(mm)	Sensitivity to Ery	tetM	ermA	ermB	mefA	SpeA	SpeF	ssa	SpeB	SpeG	SpeJ	SpeA refined	SpeF refined	ssa refined	SpeB refined	SpeG refined	SpeJ refined	Toxin profile	Emm type
12	38/20	Teaching Hospital Peradeniya	Central	2020	28	S	13	R	R	15	R	R	no zone	R	N	N	N	N	N	N	N	N	N	N	0	0	0	0	0	0	Negative for all
33	STRE 06	Unknown	Unknown	2015	33	S	21	I	R	21	S	S	24	S	N				N	N	N	N	N	N	0	0	0	0	0	0	Negative for all
30	STRE 27	General Hospital Polonnaruwa	North Central	2017	37	S	15	R	R	22	S	S	28	S	P				P	N	N	P	P	N	1	0	0	1	1	0	SpeA+SpeB+SpeG	131
31	STRE 28	General Hospital Polonnaruwa	North Central	2017	40	S	33	S	S	27	S	S	30	S					P	N	N	P	P	P	1	0	0	1	1	1	SpeA+SpeB+SpeG+SpeJ
8	34/20	National Hospital Kandy	Central	2020	33	S	8	R	R	20	S	S	23	S	P				P	P	N	P	P	N	1	1	0	1	1	0	SpeA+SpeF+SpeB+SpeG
11	37/20	National Hospital Kandy	Central	2020	33	S	10	R	R	23	S	S	25	S	P				P	P	N	P	P	N	1	1	0	1	1	0	SpeA+SpeF+SpeB+SpeG
49	64/20	General Hospital Kegalle	Sabaragamuwa	2020	35	S	10	R	R	25	S	S	no zone	R	P	P	N	N	P	P	N	P	P	N	1	1	0	1	1	0	SpeA+SpeF+SpeB+SpeG
10	36/20	National Hospital Kandy	Central	2020	34	S	26	S	S	21	S	S	26	S					P	P	N	P	P	P	1	1	0	1	1	1	SpeA+SpeF+SpeB+SpeG+SpeJ
16	69/20	Teaching Hospital Peradeniya	Central	2020	36	S	14	R	R	19	S	S	25	S	P				P	P	N	P	N	P	1	1	0	1	0	1	SpeA+SpeF+SpeB+SpeJ
18	STRE 15	General Hospital Polonnaruwa	North Central	2017	30	S	10	R	R	19	S	S	no zone	R	P	N	P	N	P	P	N	Weak P	P	N	1	1	0	0	1	0	SpeA+SpeF+SpeG	77
15	48/20	General Hospital Kegalle	Sabaragamuwa	2020	34	S	10	R	R	23	S	S	24	S	P				P	P	N	N	P	P	1	1	0	0	1	1	SpeA+SpeF+SpeG+SpeJ
17	STRE 14	General Hospital Polonnaruwa	North Central	2017	38	S	11	R	R	20	S	S	no zone	R	P	N	N	N	P	Weak P	N	Weak P	P	N	1	0	0	0	1	0	SpeA+SpeG	92
9	35/20	National Hospital Kandy	Central	2020	35	S	12	R	R	22	S	S	no zone	R	P	N	P	N	N	N	N	P	N	N	0	0	0	1	0	0	SpeB
36	STRE 32	General Hospital Kegalle	Sabaragamuwa	2017	36	S	16	R	R	25	S	S	28	S	P				N	N	N	P	N	N	0	0	0	1	0	0	SpeB	9
1	27/20	National Hospital Kandy	Central	2020	34	S	29	S	S	10	R	R	no zone	R		N	P	N	N	N	N	P	P	N	0	0	0	1	1	0	SpeB+SpeG
5	31/20	National Hospital Kandy	Central	2020	30	S	28	S	S	22	S	S	no zone	R		N	P	N	N	N	N	P	P	N	0	0	0	1	1	0	SpeB+SpeG
6	32/20	National Hospital Kandy	Central	2020	38	S	32	S	S	23	S	S	24	S					Weak P	Weak P	N	P	P	N	0	0	0	1	1	0	SpeB+SpeG
45	54/20	General Hospital Kegalle	Sabaragamuwa	2020	35	S	9	R	R	20	S	S	no zone	R	P	N	P	N	N	N	N	P	P	N	0	0	0	1	1	0	SpeB+SpeG
47	62/20	Teaching Hospital Peradeniya	Central	2020	40	S	35	S	S	25	S	S	no zone	R		N	P	N	N	N	N	P	P	N	0	0	0	1	1	0	SpeB+SpeG
48	63/20	Teaching Hospital Peradeniya	Central	2020	38	S	29	S	S	24	S	S	26	S					N	N	N	P	P	N	0	0	0	1	1	0	SpeB+SpeG
7	33/20	National Hospital Kandy	Central	2020	30	S	31	S	S	23	S	S	28	S					N	N	N	P	P	P	0	0	0	1	1	1	SpeB+SpeG+SpeJ
14	47/20	General Hospital Kegalle	Sabaragamuwa	2020	40	S	32	S	S	24	S	S	25	S					N	P	N	P	N	N	0	1	0	1	0	0	SpeF+SpeB
21	STRE 18	General Hospital Polonnaruwa	North Central	2017	34	S	12	R	R	22	S	S	24	S	P				N	P	Weak P	P	N	N	0	1	0	1	0	0	SpeF+SpeB	28.5
34	STRE 12	Unknown	Unknown	2016	36	S	28	S	S	24	S	S	26	S					N	P	N	P	N	N	0	1	0	1	0	0	SpeF+SpeB
35	STRE 31	General Hospital Kegalle	Sabaragamuwa	2017	35	S	11	R	R	25	S	S	24	S	P				N	P	N	P	N	N	0	1	0	1	0	0	SpeF+SpeB	9
40	49/20	Teaching Hospital Peradeniya	Central	2020	38	S	15	R	R	28	S	S	29	S	P				N	P	N	P	N	N	0	1	0	1	0	0	SpeF+SpeB
41	50/20	Teaching Hospital Peradeniya	Central	2020	33	S	9	R	R	20	S	S	24	S	N				N	P	N	P	N	N	0	1	0	1	0	0	SpeF+SpeB
20	STRE 17	General Hospital Polonnaruwa	North Central	2017	37	S	15	R	R	26	S	S	28	S	P				Weak P	P	N	P	P	N	0	1	0	1	1	0	SpeF+SpeB+SpeG	92.7
23	STRE 20	General Hospital Polonnaruwa	North Central	2017	36	S	15	R	R	21	S	S	24	S					N	P	N	P	P	N	0	1	0	1	1	0	SpeF+SpeB+SpeG	68
32	STRE 01	Teaching Hospital Peradeniya	Central	2014	38	S	12	R	R	20	S	S	no zone	R	P	N	P	N	N	P	N	P	P	N	0	1	0	1	1	0	SpeF+SpeB+SpeG
37	STRE 33	Unknown	Unknown	2018	34	S	12	R	R	24	S	S	no zone	R	P	N	P	N	N	P	N	P	P	N	0	1	0	1	1	0	SpeF+SpeB+SpeG
42	51/20	General Hospital Kegalle	Sabaragamuwa	2020	35	S	14	R	R	25	S	S	no zone	R	N	N	P	N	N	P	N	P	P	N	0	1	0	1	1	0	SpeF+SpeB+SpeG
44	53/20	General Hospital Kegalle	Sabaragamuwa	2020	32	S	28	S	S	25	S	S	27	S					N	P	N	P	P	N	0	1	0	1	1	0	SpeF+SpeB+SpeG
46	55/20	General Hospital Kegalle	Sabaragamuwa	2020	36	S	8	R	R	24	S	S	26	S	P				N	P	N	P	P	N	0	1	0	1	1	0	SpeF+SpeB+SpeG
51	71/20	General Hospital Kegalle	Sabaragamuwa	2020	40	S	32	S	S	31	S	S	32	S					N	P	N	P	P	N	0	1	0	1	1	0	SpeF+SpeB+SpeG
2	28/20	National Hospital Kandy	Central	2020	33	S	15	R	R	23	S	S	24	S	P				N	p	N	P	P	P	0	1	0	1	1	1	SpeF+SpeB+SpeG+SpeJ
3	29/20	National Hospital Kandy	Central	2020	37	S	31	S	S	23	S	S	29	S					N	p	N	P	P	P	0	1	0	1	1	1	SpeF+SpeB+SpeG+SpeJ
4	30/20	National Hospital Kandy	Central	2020	34	S	9	R	R	19	S	S	13	R	P	N	P	P	N	p	N	P	P	P	0	1	0	1	1	1	SpeF+SpeB+SpeG+SpeJ
24	STRE 21	General Hospital Polonnaruwa	North Central	2017	34	S	15	R	R	22	S	S	26	S	P				N	P	N	P	P	P	0	1	0	1	1	1	SpeF+SpeB+SpeG+SpeJ	68
25	STRE 22	General Hospital Polonnaruwa	North Central	2017	40	S	33	S	S	27	S	S	30	S					N	P	N	P	P	P	0	1	0	1	1	1	SpeF+SpeB+SpeG+SpeJ	81.1
26	STRE 23	General Hospital Polonnaruwa	North Central	2017	37	S	11	R	R	22	S	S	no zone	R	P	N	P	N	N	P	N	P	P	P	0	1	0	1	1	1	SpeF+SpeB+SpeG+SpeJ	232.1
27	STRE 24	General Hospital Polonnaruwa	North Central	2017	35	S	30	S	S	27	S	S	23	S					N	P	N	P	P	P	0	1	0	1	1	1	SpeF+SpeB+SpeG+SpeJ	232
13	39/20	Teaching Hospital Peradeniya	Central	2020	34	S	14	R	R	23	S	S	28	S	N				N	P	P	P	P	P	0	1	1	1	1	1	SpeF+SpeB+SpeG+SpeJ+ssa
28	STRE 25	General Hospital Polonnaruwa	North Central	2017	38	S	12	R	R	29	S	S	28	S	N				N	P	P	P	P	N	0	1	1	1	1	0	SpeF+SpeB+SpeG+ssa	105
38	ST 01	Unknown	Unknown	2018	40	S	16	R	R	25	S	S	33	S	P				N	P	P	P	P	N	0	1	1	1	1	0	SpeF+SpeB+SpeG+ssa
39	STRE 35	Unknown	Unknown	2020	40	S	11	R	R	28	S	S	30	S	N				N	P	P	P	P	N	0	1	1	1	1	0	SpeF+SpeB+SpeG+ssa
29	STRE 26	General Hospital Polonnaruwa	North Central	2017	35	S	13	R	R	24	S	S	24	S	P				N	P	N	P	N	P	0	1	0	1	0	1	SpeF+SpeB+SpeJ	9
43	52/20	General Hospital Kegalle	Sabaragamuwa	2020	33	S	8	R	R	18	I	R	11	R	N	N	N	P	N	P	P	P	N	N	0	1	1	1	0	0	SpeF+SpeB+ssa
19	STRE 16	General Hospital Polonnaruwa	North Central	2017	30	S	15	R	R	18	I	R	15	R	P	N	N	P	N	P	N	N	P	N	0	1	0	0	1	0	SpeF+SpeG	93.7
50	65/20	General Hospital Kegalle	Sabaragamuwa	2020	37	S	15	R	R	22	S	S	28	S	P				N	N	N	P	N	N	0	0	0	1	0	0	SpeG
22	STRE 19	General Hospital Polonnaruwa	North Central	2017	29	S	19	I	R	19	S	S	22	S	N				N	N	N	N	N	P	0	0	0	0	0	1	SpeJ
